# Supplementary material for: Antigen Peptide Transporter 1 (TAP1) Promotes Resistance to MEK Inhibitors in Pancreatic Cancers
Source: Int J Mol Sci. 2022 Jun 28;23(13):7168. doi: 10.3390/ijms23137168 (PMC9266799; doi:10.3390/ijms23137168)
Supplement: Supplementary file 1 [file ijms-23-07168-s001.zip]

Archive with 1 entries (1 files):
- ijms-1771276-SI.pdf
